# Supplementary material for: Effects of Small-Sided Games vs. Running-Based High-Intensity Interval Training on Physical Performance in Soccer Players: A Meta-Analytical Comparison
Source: Front Physiol. 2021 Mar 1;12:642703. doi: 10.3389/fphys.2021.642703 (PMC7957011; doi:10.3389/fphys.2021.642703)
Supplement: Supplementary file 1 [file Data_Sheet_1.xlsx]

## Sheet: ST
	SSG					rbHIIT
	PRE		POST			PRE		POST
Study name	Mean	SD	Mean	SD	n	Mean	SD	Mean	SD	n	Δ pre-post Exp	Δ pre-post CON
(Arslan et al., 2020)	5.15	0.32	4.81	0.31	10	5	0.34	4.66	0.29	10	93.3981	93.2	0.198058
(Faude et al., 2014)	4.13	0.13	4.13	0.11	9	4.12	0.13	4.09	0.11	10	100	99.2718	0.728155
(Jastrzebski et al., 2014)	4.61	0.25	4.67	0.25	11	4.66	0.22	4.62	0.22	11	101.302	99.1416	2.15989
(Radziminski et al., 2013)	4.91	0.29	4.89	0.4	9	4.8	0.28	4.77	0.24	11	99.5927	99.375	0.217668
(Stojiljković et al., 2019)	3.27	0.18	3.23	0.14	30	3.36	0.21	3.22	0.11	30	98.7768	95.8333	2.94343

## Sheet: vhj
	SSG					rbHIIT
	PRE		POST			PRE		POST
Study name	Mean	SD	Mean	SD	n	Mean	SD	Mean	SD	n	Δ pre-post Exp	Δ pre-post CON
(Arcos et al., 2015)	42.7	2.4	42	2.8	7	42.8	4.6	42.4	4.8	8	98.3607	99.0654	-0.704765
(Arslan et al., 2020)	28.5	2.5	31.3	1.9	10	28.2	2	30.6	1.8	10	109.825	108.511	1.31392
(Faude et al., 2014)	38.1	4.7	37.5	4.6	9	38.5	4	37.3	4	10	98.4252	96.8831	1.54208
(Stojiljković et al., 2019)	41.6	4.8	42.6	4.3	30	39.8	4.8	46.5	6.5	30	102.404	116.834	-14.4303

## Sheet: COD
	SSG					rbHIIT
	PRE		POST			PRE		POST
Study name	Mean	SD	Mean	SD	n	Mean	SD	Mean	SD	n	Δ pre-post Exp	Δ pre-post CON
(Arslan et al., 2020)	6.9	0.2	6.7	0.2	10	7.1	0.2	6.9	0.2	10	97.1014	97.1831	-0.0816493
(Faude et al., 2014)	7.9	0.2	7.9	0.3	9	7.9	0.3	7.7	0.4	10	100	97.4684	2.53165
(Stojiljković et al., 2019)	14.9	0.4	15.1	0.6	30	15.7	0.5	14.9	0.4	30	101.342	94.9045	6.43782
